# Supplementary material for: Diversity and abundance of filamentous and non-filamentous “Leptothrix” in global wastewater treatment plants
Source: Appl Environ Microbiol. 2025 Feb 14;91(3):e01485-24. doi: 10.1128/aem.01485-24 (PMC11921362; doi:10.1128/aem.01485-24)
Supplement: Table S5 — Gene names, associated KO numbers, and 16S rRNA gene copy numbers. [file aem.01485-24-s0002.xlsx]

## Sheet: Sheet1
Genus			Leptothrix		Candidatus Intricatilinea	Ideonella		Rubrivivax
Species					Ca. I.gracilis	Ca. I. esbjergensis																													Ca. Rubrivivax defluviihabitans
KEGG ID			GCA_000019785.1	GCA_004216565.1	GCA_016702605.1	GCA_016710065.1	GCA_017987155.1	GCA_903876715.1	GCA_903885585.1	GCA_903834645.1	GCA_017302505.1	GCA_018240325.1	GCA_018780805.1	GCA_903938815.1	GCA_004016515.1	GCA_016191995.1	GCA_000190375.2	GCA_004340905.1	GCA_000284255.1	GCA_016583785.1_ASM1658378v1_genomic.	GCA_001724995.1	GCA_016223165.1	GCA_018241895.1	GCA_903828235.1	GCA_001295865.1	GCA_004016505.1	GCA_001295905.1	GCA_013822265.1	GCA_016704535.1	GCA_001464055.1	GCA_903822435.1	GCA_018971105.1	GCA_903914615.1	GCA_904426505.1	GCA_016707325.1	GCA_016709385.1	GCA_016720295.1	GCA_016706525.1	GCA_016715315.1	GCA_016702935.1	GCA_016712915.1	GCA_016717765.1
Nitrogen cycling
K03385	nrfA; nitrite reductase (cytochrome c-552) [EC:1.7.2.2]	nrfA	0	0	0	0	0	0	0	0	0	0	0	0	0	0	0	0	0	0	0	0	0	0	0	0	0	1	1	0	0	0	0	0	0	1	1	1	1	1	1	1
K15876	nrfH; cytochrome c nitrite reductase small subunit	nrfH	0	0	0	0	0	0	0	0	0	0	0	0	0	0	0	0	0	0	0	0	0	0	0	0	0	1	1	0	0	0	0	0	0	1	1	1	1	1	1	1
K00366	nirA; ferredoxin-nitrite reductase [EC:1.7.7.1]	nirA	0	0	0	0	0	0	0	0	0	0	0	0	0	0	0	0	0	0	0	0	0	0	0	0	0	0	0	0	0	0	0	0	0	0	0	0	0	0	0	0
K00370	narG, narZ, nxrA; nitrate reductase / nitrite oxidoreductase, alpha subunit [EC:1.7.5.1 1.7.99.-]	narG	0	0	1	1	0	0	0	0	1	1	0	0	1	1	0	0	0	1	1	1	1	0	1	0	1	1	1	0	0	0	0	1	1	1	1	1	1	1	1	0
K00371	narH, narY, nxrB; nitrate reductase / nitrite oxidoreductase, beta subunit [EC:1.7.5.1 1.7.99.-]	narH	0	0	0	1	0	0	0	0	1	0	0	1	1	1	0	0	0	1	1	1	1	0	1	0	1	1	1	0	0	0	0	1	1	1	1	1	1	1	1	1
K00374	narI, narV; nitrate reductase gamma subunit [EC:1.7.5.1 1.7.99.-]	narI	0	0	0	1	0	0	0	0	1	1	1	1	2	1	0	0	0	1	1	2	2	0	1	0	1	1	1	1	0	1	0	1	1	1	1	1	1	1	1	1
K15864	nirS; nitrite reductase (NO-forming) / hydroxylamine reductase [EC:1.7.2.1 1.7.99.1]	nirS	1	0	0	1	1	0	0	0	0	1	0	0	1	2	2	2	2	0	1	2	1	0	0	0	0	1	0	0	0	0	0	0	1	1	1	1	1	1	1	0
K00368	nirK; nitrite reductase (NO-forming) [EC:1.7.2.1]	nirK	0	0	1	0	0	0	0	0	0	0	0	0	0	0	0	0	0	0	0	0	0	0	0	0	0	0	0	0	0	0	0	0	0	0	0	0	0	0	0	0
K04561	norB; nitric oxide reductase subunit B [EC:1.7.2.5]	norB	1	0	0	1	1	0	0	0	0	0	0	0	1	0	1	1	1	1	0	0	1	0	0	0	0	0	0	0	0	0	0	0	0	0	0	0	0	0	0	0
K02305	norC; nitric oxide reductase subunit C	norC	1	0	0	1	1	0	0	0	0	0	0	0	1	0	1	1	1	1	0	0	0	0	0	0	0	0	0	0	0	0	0	0	0	0	0	0	0	0	0	0
K00376	nosZ; nitrous-oxide reductase [EC:1.7.2.4]	nosZ	1	0	0	0	0	0	0	0	0	1	0	0	0	0	0	0	1	0	0	1	1	0	0	0	0	0	0	0	0	0	0	0	0	0	0	0	0	0	0	0
K00373	narJ, narW; nitrate reductase molybdenum cofactor assembly chaperone NarJ/NarW	narJ	0	0	0	1	0	0	0	0	1	1	1	1	1	1	0	0	0	1	1	1	1	0	1	0	1	1	1	1	0	0	0	1	1	1	1	1	1	1	1	1
Poly-P accuulation
K00937	ppk; polyphosphate kinase [EC:2.7.4.1]	ppk	2	2	2	2	1	1	0	1	3	1	2	1	2	2	1	1	2	1	0	1	1	1	1	1	1	1	1	2	3	3	2	2	2	2	2	2	2	2	2	2
K03306	TC.PIT; inorganic phosphate transporter, PiT family	pit	1	1	1	1	1	0	0	0	1	1	1	1	1	1	1	1	1	1	1	1	1	0	1	1	0	1	1	0	0	0	2	1	1	1	1	1	1	1	1	1
K02038	pstA; phosphate transport system permease protein	pstA	2	1	1	1	1	1	1	1	1	1	0	1	2	1	1	1	1	1	2	1	1	1	1	1	1	1	1	1	1	1	1	1	1	1	1	1	1	1	1	1
K02036	pstB; phosphate transport system ATP-binding protein [EC:7.3.2.1]	pstB	2	1	2	1	1	1	1	1	1	1	0	1	2	1	1	1	1	1	2	1	1	1	1	1	1	1	1	1	1	1	1	1	1	1	1	1	1	1	1	1
K02037	pstC; phosphate transport system permease protein	pstC	2	1	1	1	1	1	1	1	1	1	1	1	2	1	1	1	1	1	2	1	1	1	1	1	1	1	1	1	1	1	1	1	1	1	1	1	1	1	1	1
K02040	pstS; phosphate transport system substrate-binding protein	pstS	3	2	2	2	1	1	2	1	1	1	1	2	2	1	1	1	1	1	2	1	1	1	1	1	1	2	1	1	2	1	1	2	1	1	1	1	1	1	1	1
K02039	phoU; phosphate transport system protein	phoU	2	1	2	1	1	1	1	0	1	1	1	1	2	1	1	1	1	1	2	1	1	2	1	1	2	1	1	1	1	1	1	1	1	1	1	1	1	1	1	1
PHA accumulation
K00626	E2.3.1.9, atoB; acetyl-CoA C-acetyltransferase [EC:2.3.1.9]	phaA	9	7	5	8	4	10	13	5	11	6	6	8	8	6	5	8	7	8	5	17	11	5	5	5	5	5	5	6	7	12	5	6	7	7	11	6	7	9	8	7
K00023	phbB; acetoacetyl-CoA reductase [EC:1.1.1.36]	phaB	1	1	2	2	2	1	1	0	1	1	1	1	1	1	1	1	1	1	1	1	1	1	1	1	1	1	1	1	1	1	1	1	1	1	1	0	1	1	0	1
K03821	phbC, phaC; polyhydroxyalkanoate synthase subunit PhaC [EC:2.3.1.-]	phaC	2	1	2	2	2	2	2	1	1	5	1	1	2	2	2	2	2	2	1	2	3	1	1	1	1	3	2	2	1	4	1	3	3	3	2	2	3	3	3	3
K05973	phaZ; poly(3-hydroxybutyrate) depolymerase [EC:3.1.1.75]	phaZ	3	2	2	2	2	1	1	1	2	1	2	1	1	1	1	1	1	1	1	2	1	1	1	1	1	1	1	1	2	1	2	2	1	1	1	1	1	1	1	1
Glycogen accumulation
K20812	glgA; glycogen synthase [EC:2.4.1.242]	glgA	0	0	0	0	0	0	0	0	0	0	0	0	0	0	0	0	0	0	0	0	0	0	0	0	0	0	0	0	0	0	0	0	0	0	0	0	0	0	0	0
K16149	K16149; 1,4-alpha-glucan branching enzyme [EC:2.4.1.18]	glgB	0	0	0	0	0	0	0	0	0	0	0	0	0	0	0	0	0	0	0	0	0	0	0	0	0	0	0	0	0	0	0	0	0	0	0	0	0	0	0	0
K00975	glgC; glucose-1-phosphate adenylyltransferase [EC:2.7.7.27]	glgC	2	2	2	2	2	3	3	2	2	3	2	3	3	3	2	2	2	2	1	4	2	2	2	2	2	1	2	3	2	1	3	4	6	4	4	4	4	4	4	4
K00963	UGP2, galU, galF; UTP--glucose-1-phosphate uridylyltransferase [EC:2.7.7.9]	galU	1	1	1	1	1	1	1	1	1	1	1	1	1	1	1	1	1	1	1	1	1	1	1	1	1	1	1	1	1	1	1	1	1	1	1	1	1	1	1	1
K16150	K16150; glycogen synthase [EC:2.4.1.11]	gys	0	0	0	0	0	0	0	0	0	0	0	0	0	0	0	0	0	0	0	0	0	1	0	0	0	0	0	0	0	0	0	0	0	0	0	0	0	0	0	0
K00688	PYG, glgP; glycogen phosphorylase [EC:2.4.1.1]	glgP	1	1	1	2	2	1	1	2	2	2	2	2	2	2	1	1	1	1	0	1	3	1	1	1	1	1	1	1	1	1	1	1	2	3	3	2	3	3	3	3
K06044	treY, glgY; (1->4)-alpha-D-glucan 1-alpha-D-glucosylmutase [EC:5.4.99.15]	glgY	0	0	0	0	0	0	0	0	0	0	0	0	0	0	0	0	0	0	0	0	0	0	0	0	0	0	0	0	0	0	0	0	0	0	0	0	0	0	0	0
K01176	AMY, amyA, malS; alpha-amylase [EC:3.2.1.1]	AMY1A	0	3	2	2	2	0	1	1	0	0	1	1	1	1	2	2	2	2	0	1	0	2	1	1	1	1	1	0	3	0	3	2	2	2	1	2	2	0	2	2
Polysaccharide degradation
K01179	E3.2.1.4; endoglucanase [EC:3.2.1.4]	endoglucanase?	0	0	0	0	0	0	1	1	0	0	0	0	0	0	0	0	0	1	0	0	0	0	1	0	1	0	0	1	1	0	0	0	0	0	0	0	0	0	0	0
K05349	bglX; beta-glucosidase [EC:3.2.1.21]	bglX	1	2	0	1	1	0	0	0	0	0	0	0	0	0	0	0	0	0	0	1	1	0	0	0	0	0	0	0	0	1	0	1	0	0	0	0	0	0	0	0
K21574	susB; glucan 1,4-alpha-glucosidase [EC:3.2.1.3]	susB
K00691	mapA; maltose phosphorylase [EC:2.4.1.8]	mapA	0	0	0	0	0	0	0	0	0	0	0	0	0	0	0	0	0	0	0	0	0	0	0	0	0	0	0	0	0	0	0	0	0	0	0	0	0	0	0	0
K01187	malZ; alpha-glucosidase [EC:3.2.1.20]	malZ	3	4	0	1	1	0	1	2	0	0	1	1	2	0	0	0	0	0	0	0	0	1	2	3	1	0	1	0	2	2	2	3	0	0	0	0	0	0	0	0
K01190	lacZ; beta-galactosidase [EC:3.2.1.23]	lacZ	0	0	0	0	0	0	0	0	0	0	0	0	0	0	0	0	0	1	0	0	0	0	2	0	2	0	0	0	0	0	0	0	0	0	0	0	0	0	0	0
Fructose
K00882	fruK; 1-phosphofructokinase [EC:2.7.1.56]	fruK	0	0	0	0	0	0	0	0	0	0	0	0	0	0	1	1	1	1	0	0	0	0	0	0	0	0	0	0	0	0	0	0	0	0	0	0	0	0	0	0
K02768	PTS-Fru-EIIA, fruB; PTS system, fructose-specific IIA component [EC:2.7.1.202]	fruB	0	0	0	0	0	0	0	0	0	0	0	0	0	0	0	0	0	0	0	0	0	0	0	0	0	0	0	0	0	0	0	0	0	0	0	0	0	0	0	0
K03436	fruR2, fruR; DeoR family transcriptional regulator, fructose operon transcriptional repressor	fruR	0	0	0	0	0	0	0	0	0	0	0	0	0	0	0	1	1	1	0	0	0	0	0	0	0	0	0	0	0	0	0	0	1	1	1	1	1	1	1	1
Glycerol use
K05813	ugpB; sn-glycerol 3-phosphate transport system substrate-binding protein	ugpB	0	1	1	1	1	1	1	0	1	0	2	2	2	1	1	1	1	1	1	1	1	1	0	0	0	1	1	1	0	1	1	1	0	2	0	1	2	0	0	1
K05814	ugpA; sn-glycerol 3-phosphate transport system permease protein	ugpA	0	1	1	1	1	2	1	1	1	0	1	2	2	1	1	1	1	1	1	1	1	1	0	0	0	1	1	1	1	1	1	1	0	1	1	1	1	0	0	1
K05815	ugpE; sn-glycerol 3-phosphate transport system permease protein	ugpE	0	1	1	1	1	2	1	1	1	0	2	2	2	1	1	1	1	1	1	1	1	1	0	0	0	1	1	1	0	1	1	1	0	0	0	1	1	0	0	1
K10112	msmX, msmK, malK, sugC, ggtA, msiK; multiple sugar transport system ATP-binding protein	malK	3	3	2	1	1	10	2	0	1	0	3	2	2	0	1	1	1	1	0	8	1	1	0	0	0	1	1	3	6	0	2	2	2	2	2	2	2	1	2	2
Lactate
K00101	lldD; L-lactate dehydrogenase (cytochrome) [EC:1.1.2.3]	lldD	1	1	0	1	1	1	1	1	1	1	1	1	1	1	2	2	2	2	1	1	1	2	1	1	1	1	1	1	2	1	1	0	1	1	1	1	1	1	1	1
K00782	lldG; L-lactate dehydrogenase complex protein LldG	lldG	0	0	1	1	1	0	0	0	0	1	0	0	0	1	0	0	0	0	0	0	0	0	0	0	0	1	1	0	0	0	1	1	1	1	1	1	1	1	1	1
K18928	lldE; L-lactate dehydrogenase complex protein LldE	lldE	0	0	1	1	1	0	0	0	0	1	0	0	0	1	0	0	0	0	0	0	0	0	0	0	0	1	1	0	0	0	1	1	1	1	1	1	1	1	1	1
K18929	lldF; L-lactate dehydrogenase complex protein LldF	lldF	0	0	1	1	1	0	0	0	0	1	0	0	0	1	0	0	0	0	0	0	0	0	0	0	0	1	1	0	0	1	1	1	1	1	1	1	1	1	1	1
K03303	lctP; lactate permease	lctP	0	0	0	1	1	0	0	0	0	1	0	0	0	0	0	0	0	0	0	0	0	0	0	0	0	0	0	0	1	1	1	1	0	0	0	0	0	0	0	0
K03710	K03710; GntR family transcriptional regulator	gntR regulator	2	2	1	1	1	6	5	3	1	1	3	6	4	1	1	1	1	2	1	2	3	3	2	5	1	2	1	2	2	2	2	2	2	2	2	2	2	2	2	2
Acetate
K14393	actP; cation/acetate symporter	actP	2	1	3	2	2	1	1	1	2	3	1	2	2	3	2	2	2	2	2	2	2	2	3	3	3	2	3	3	2	2	2	2	3	1	3	2	3	3	3	3
K01895	ACSS, acs; acetyl-CoA synthetase [EC:6.2.1.1]	acs	1	2	2	2	2	3	2	1	2	2	2	3	2	3	2	2	2	2	3	4	2	4	2	2	2	3	1	3	2	3	2	2	4	4	4	3	3	3	4	3
K00925	ackA; acetate kinase [EC:2.7.2.1]	ackA	2	1	1	0	0	0	0	0	2	1	0	0	0	0	3	4	4	4	0	1	0	0	0	0	0	1	1	0	1	0	2	1	1	1	1	1	1	1	1	1
K13788	pta; phosphate acetyltransferase [EC:2.3.1.8]	pta	0	0	0	0	0	0	0	0	0	0	0	0	0	0	1	1	1	1	0	0	0	0	0	0	0	0	0	0	0	0	0	0	0	0	0	0	0	0	0	0
Pyruvate
K00163	aceE; pyruvate dehydrogenase E1 component [EC:1.2.4.1]	aceE	1	1	1	1	1	0	0	1	1	2	1	2	2	2	2	2	2	2	1	2	2	2	2	2	2	1	1	0	1	1	1	1	2	2	3	2	2	3	2	2
K00627	DLAT, aceF, pdhC; pyruvate dehydrogenase E2 component (dihydrolipoamide acetyltransferase) [EC:2.3.1.12]	aceF	1	2	1	1	1	1	0	2	1	2	0	2	1	3	0	1	2	1	1	3	2	2	1	1	0	0	1	1	1	2	1	3	3	2	3	2	3	2	2	3
Fatty acid
K00249	ACADM, acd; acyl-CoA dehydrogenase [EC:1.3.8.7]	acd	2	4	4	7	7	14	15	5	16	14	7	8	11	4	4	4	4	4	4	32	11	6	5	5	5	2	4	4	8	19	7	7	6	6	13	4	6	4	6	4
K00632	fadA, fadI; acetyl-CoA acyltransferase [EC:2.3.1.16]	fadA	1	1	1	1	2	2	1	1	1	1	2	1	1	1	1	1	1	1	1	4	2	1	1	1	1	1	1	1	1	2	2	1	1	1	1	1	1	1	1	1
K01782	fadJ; 3-hydroxyacyl-CoA dehydrogenase / enoyl-CoA hydratase / 3-hydroxybutyryl-CoA epimerase [EC:1.1.1.35 4.2.1.17 5.1.2.3]	fadJ	0	0	0	0	0	1	2	0	0	0	1	1	1	1	0	0	0	0	1	1	1	1	0	0	0	1	1	0	1	1	1	0	1	1	2	1	1	1	1	1
K01897	ACSL, fadD; long-chain acyl-CoA synthetase [EC:6.2.1.3]	fadD	2	4	5	6	4	7	9	6	11	14	5	7	9	9	5	5	7	6	5	14	6	8	6	6	5	7	6	7	7	8	7	4	8	6	10	8	12	11	7	7
K01637	E4.1.3.1, aceA; isocitrate lyase [EC:4.1.3.1]	aceA	1	1	1	1	0	0	0	1	1	1	1	1	1	1	1	1	1	1	1	1	0	1	1	1	1	1	1	1	1	1	1	1	1	1	1	1	1	1	1	1
Fermentation
K00169	porA; pyruvate ferredoxin oxidoreductase alpha subunit [EC:1.2.7.1]	porA	1	0	1	1	1	0	0	0	1	1	0	0	0	1	1	1	1	1	2	1	1	0	0	0	0	0	0	0	0	1	1	1	1	1	1	1	1	1	1	1
K00170	porB; pyruvate ferredoxin oxidoreductase beta subunit [EC:1.2.7.1]	porB	1	0	1	1	1	0	0	0	1	1	0	0	0	1	1	1	1	1	2	1	1	0	0	0	0	0	0	0	0	1	1	1	1	1	1	1	1	1	1	1
K00259	ald; alanine dehydrogenase [EC:1.4.1.1]	ald	0	0	1	1	0	0	0	0	0	1	0	0	0	1	0	0	0	0	0	1	1	0	0	0	0	1	1	0	0	1	0	0	1	1	1	1	1	2	1	1
K00425	cydA; cytochrome bd ubiquinol oxidase subunit I [EC:7.1.1.7]	cydA	0	0	0	0	0	0	0	0	2	0	2	1	1	0	1	2	1	1	0	0	0	1	2	1	1	0	0	0	2	4	1	0	0	0	0	0	0	0	0	0
K00426	cydB; cytochrome bd ubiquinol oxidase subunit II [EC:7.1.1.7]	cydB	0	0	0	0	0	0	0	0	2	0	3	1	1	0	1	2	1	1	0	0	0	1	2	1	1	0	0	0	1	4	1	0	0	0	0	0	0	0	0	0
K00123	fdoG, fdhF, fdwA; formate dehydrogenase major subunit [EC:1.17.1.9]	fdoG	2	3	3	3	3	1	2	1	1	1	4	2	2	2	3	3	3	3	3	3	2	1	2	2	2	1	2	2	1	2	2	2	2	2	2	2	2	3	2	2
K00124	fdoH, fdsB; formate dehydrogenase iron-sulfur subunit	fdoH	2	2	2	1	1	0	1	0	0	0	1	1	1	2	2	2	2	2	1	1	1	1	1	1	1	1	1	1	1	1	1	1	1	1	1	1	1	2	1	1
K00127	fdoI, fdsG; formate dehydrogenase subunit gamma	fdoI	2	2	1	1	1	0	1	0	0	0	2	1	1	1	2	2	2	2	1	1	1	1	1	1	1	1	1	1	1	1	1	1	1	1	1	1	1	1	1	1
K15830	hycE; formate hydrogenlyase subunit 5	hycE	0	0	0	0	0	0	0	0	0	0	0	0	0	0	0	0	0	0	0	1	0	0	0	0	0	0	0	0	0	0	0	0	1	1	1	1	1	1	1	1
K12137	hyfB; hydrogenase-4 component B [EC:1.-.-.-]	hyfB	0	0	1	0	0	0	0	0	0	0	0	0	0	1	0	0	0	0	0	1	0	0	0	0	0	0	0	0	0	1	0	0	1	1	1	1	1	1	1	0
K12138	hyfC; hydrogenase-4 component C [EC:1.-.-.-]	hyfC	0	0	1	0	0	0	0	0	0	0	0	0	0	1	0	0	0	0	0	1	0	0	0	0	0	0	0	0	0	1	0	0	1	1	1	1	1	1	1	1
K12140	hyfE; hydrogenase-4 component E [EC:1.-.-.-]	hyfE	0	0	1	0	0	0	0	0	0	0	0	0	0	1	0	0	0	0	0	1	0	0	0	0	0	0	0	0	0	1	0	0	1	1	1	1	1	1	1	1
K12141	hyfF; hydrogenase-4 component F [EC:1.-.-.-]	hyfF	0	0	1	0	0	0	0	0	0	0	0	0	0	1	0	0	0	0	0	1	0	0	0	0	0	0	0	0	0	1	0	0	1	1	1	1	1	1	1	1
K18023	mbhJ; membrane-bound hydrogenase subunit mbhJ [EC:1.12.7.2]	mbhJ	0	0	0	0	0	0	0	0	0	0	0	0	0	0	0	0	0	0	0	0	0	0	0	0	0	0	0	0	0	0	0	0	0	0	0	0	0	0	0	0
K03892	arsR; ArsR family transcriptional regulator, arsenate/arsenite/antimonite-responsive transcriptional repressor	arsR	1	2	5	2	2	1	1	0	2	1	2	2	3	3	1	1	1	2	4	2	1	1	3	3	2	4	2	2	3	2	1	1	1	1	1	1	1	1	0	1
K00179	iorA; indolepyruvate ferredoxin oxidoreductase, alpha subunit [EC:1.2.7.8]	iorA	0	0	2	1	0	2	2	0	1	1	2	2	1	1	0	0	0	0	2	1	1	0	0	0	0	0	0	0	1	0	0	0	1	1	1	1	1	1	1	1
K00180	iorB; indolepyruvate ferredoxin oxidoreductase, beta subunit [EC:1.2.7.8]	iorB	0	0	1	1	0	2	1	0	1	1	2	2	1	1	0	0	0	0	2	1	1	0	0	0	0	0	0	0	1	0	0	0	1	1	1	1	0	1	1	1
Mixed acid fermentation
K01595	ppc; phosphoenolpyruvate carboxylase [EC:4.1.1.31]	ppC	1	1	0	0	1	1	1	0	1	1	0	1	1	1	2	2	1	1	1	1	0	1	1	1	1	1	1	1	1	1	1	1	1	1	1	1	1	0	1	1
K01647	CS, gltA; citrate synthase [EC:2.3.3.1]	gltA	1	1	1	2	1	2	1	1	1	1	3	1	2	1	1	2	2	2	1	3	1	1	1	1	1	1	1	0	1	1	1	2	1	1	1	1	1	2	2	1
K01681	ACO, acnA; aconitate hydratase [EC:4.2.1.3]	acnA	0	0	0	0	0	0	0	0	1	1	1	0	1	1	1	1	1	1	1	1	2	1	0	0	0	0	0	0	1	2	1	0	1	1	1	1	1	1	0	0
K00031	IDH1, IDH2, icd; isocitrate dehydrogenase [EC:1.1.1.42]	icd	2	1	1	1	1	0	1	1	2	1	1	1	1	2	1	1	1	1	2	1	1	2	1	1	1	1	1	1	1	2	0	2	1	1	1	1	1	1	2	1
C metabolism (module)
Embden– Meyerhof–Parnas (EMP) pathway (KEGG module: M00001)												1																								1	1	1	1		1	1
full pentose phosphate pathway (M00004)												1											1
non-oxidative pentose phosphate pathway (M00007)			1	1	1	1	1	1	1	1	1	1	1	1	1	1	1	1	1	1	1	1	1	1	1	1	1	1	1	1	1	1	1	1	1	1	1	1	1	1	1	1
TCA cycle (M00009)			1		1	1	1		1		1	1		1	1	1	1	1	1	1	1	1	1	1	1	1	1	1			1			1	1	1	1	1	1	1
Photosynthesis
K15011	regB, regS, actS; two-component system, sensor histidine kinase RegB [EC:2.7.13.3]	regB	1	0	1	0	0	0	0	0	0	0	0	0	0	0	0	0	0	0	0	0	0	0	0	0	0	0	0	0	0	0	0	2	0	0	0	0	0	0	0	0
K15012	regA, regR, actR; two-component system, response regulator RegA	regA	1	0	1	0	0	0	0	0	0	0	0	0	0	0	0	0	0	0	0	0	0	0	0	1	0	1	0	0	0	0	0	2	0	0	0	0	0	0	0	0
K08930	pucA; light-harvesting protein B-800-850 alpha chain	pucA	0	0	0	0	0	0	0	1	1	0	1	0	1	0	1	1	1	1	0	0	0	1	1	0	1	0	1	1	0	0	0	0	0	0	0	0	0	0	0	0
K08939	pucB; light-harvesting protein B-800-850 beta chain	pucB	0	0	1	0	0	1	0	1	1	0	1	1	1	0	1	1	1	1	0	0	0	1	1	1	1	0	1	1	1	0	1	0	1	1	1	1	1	1	1	1
K08226	pucC; MFS transporter, BCD family, chlorophyll transporter	pucC	0	2	2	0	0	3	2	3	2	0	3	3	3	0	3	3	3	3	0	0	0	3	3	3	3	0	3	3	2	0	2	0	3	3	3	3	3	3	3	3
K08926	pufA; light-harvesting complex 1 alpha chain	pufA	0	1	1	0	0	1	0	1	1	0	1	1	1	0	1	1	1	1	0	0	0	1	1	1	1	0	1	1	0	0	1	0	1	1	1	1	1	1	1	1
K08927	pufB; light-harvesting complex 1 beta chain	pufB	0	2	1	0	0	2	1	1	2	0	1	2	1	0	2	2	2	2	0	0	0	1	1	1	1	0	2	2	0	0	1	0	2	2	2	2	2	2	2	2
K08928	pufL; photosynthetic reaction center L subunit	pufL	0	1	1	0	0	1	1	0	1	0	1	1	1	0	1	1	1	1	0	0	0	2	1	1	1	0	1	1	1	0	1	0	1	1	1	1	1	1	1	1
K08929	pufM; photosynthetic reaction center M subunit	pufM	0	1	1	0	0	1	1	1	1	0	1	1	1	0	1	1	1	1	0	0	0	2	1	1	1	0	1	1	1	0	1	0	1	1	1	1	1	1	1	1
K13991	puhA; photosynthetic reaction center H subunit	puhA	0	1	1	0	0	1	1	1	1	0	1	1	1	0	1	1	1	1	0	0	0	1	1	1	1	0	1	1	1	0	1	0	1	1	1	1	1	1	1	1
Carotenoid biosynthesis
K09844	crtC; carotenoid 1,2-hydratase [EC:4.2.1.131]	crtC	0	1	1	0	0	1	1	1	1	0	1	1	1	0	1	1	1	1	0	0	0	1	1	1	1	0	1	1	1	0	1	0	1	1	1	1	1	1	1	1
K09845	crtD; 1-hydroxycarotenoid 3,4-desaturase [EC:1.3.99.27]	crtD	0	1	1	0	0	0	1	1	1	0	1	1	1	0	1	1	1	1	0	0	0	1	1	1	1	0	1	1	1	0	1	0	1	1	1	1	1	1	1	1
K10027	crtI; phytoene desaturase [EC:1.3.99.26 1.3.99.28 1.3.99.29 1.3.99.31]	crtl	0	1	1	0	0	0	1	1	1	0	1	1	1	0	1	1	1	1	0	0	0	1	1	1	1	0	1	1	1	0	1	0	0	1	1	1	1	1	1	1
Chlorophyll and Bateriochlorophyll
K04037	chlL; light-independent protochlorophyllide reductase subunit L [EC:1.3.7.7]	chlL	0	1	1	0	0	0	1	0	0	0	1	1	1	0	1	1	1	1	0	0	0	1	1	1	1	0	1	0	1	0	1	0	1	1	1	1	1	1	1	0
K04038	chlN; light-independent protochlorophyllide reductase subunit N [EC:1.3.7.7]	chlN	0	1	1	0	0	1	1	1	0	0	1	1	1	0	1	1	1	1	0	0	0	1	1	1	1	0	1	1	1	0	1	0	1	1	1	1	1	1	1	1
K04039	chlB; light-independent protochlorophyllide reductase subunit B [EC:1.3.7.7]	chlB	0	1	1	0	0	1	1	1	1	0	1	1	1	0	1	1	1	1	0	0	0	1	1	1	1	0	1	1	1	0	0	0	1	1	1	1	1	1	1	0
K04040	chlG, bchG; chlorophyll/bacteriochlorophyll a synthase [EC:2.5.1.62 2.5.1.133]	chlG	0	1	1	0	0	1	1	1	1	0	1	1	1	0	1	1	1	1	0	0	0	1	1	1	1	0	1	1	1	0	1	0	1	1	1	1	1	1	1	1
K10960	chlP, bchP; geranylgeranyl diphosphate/geranylgeranyl-bacteriochlorophyllide a reductase [EC:1.3.1.83 1.3.1.111]	chlP	0	1	1	0	0	0	1	1	1	0	1	1	1	0	1	1	1	1	0	0	0	1	1	1	1	0	1	1	1	0	1	0	1	1	1	1	1	1	0	1
K11337	bchC; bacteriochlorophyllide a dehydrogenase [EC:1.1.1.396]	bchC	0	1	1	0	0	1	1	1	1	0	1	1	1	0	1	1	1	1	0	0	0	1	1	1	1	0	1	1	2	0	2	0	1	1	1	1	1	1	1	1
K11336	bchF; 3-vinyl bacteriochlorophyllide hydratase [EC:4.2.1.165]	bchF	0	1	1	0	0	1	1	1	1	0	1	1	1	0	1	1	1	1	0	0	0	1	1	1	1	0	1	0	1	0	1	0	1	1	1	1	1	1	1	1
K04036	bchJ; divinyl protochlorophyllide a 8-vinyl-reductase [EC:1.-.-.-]	bchJ	0	0	1	0	0	0	0	0	0	0	0	0	1	0	1	1	1	1	0	0	0	1	1	1	1	0	1	1	1	0	1	0	1	1	1	1	1	1	1	1
K13605	bchK; bacteriochlorophyll c synthase [EC:2.5.1.-]		0	0	0	0	0	0	0	0	0	0	0	0	0	0	0	0	0	0	0	0	0	0	0	0	0	0	0	0	0	0	0	0	0	0	0	0	0	0	0	0
K13601	bchQ; bacteriochlorophyllide d C-8(2)-methyltransferase [EC:2.1.1.332]		0	0	0	0	0	0	0	0	0	0	0	0	0	0	0	0	0	0	0	0	0	0	0	0	0	0	0	0	0	0	0	0	0	0	0	0	0	0	0	0
K13602	bchR; bacteriochlorophyllide d C-12(1)-methyltransferase [EC:2.1.1.331]		0	0	0	0	0	0	0	0	0	0	0	0	0	0	0	0	0	0	0	0	0	0	0	0	0	0	0	0	0	0	0	0	0	0	0	0	0	0	0	0
K13604	bchU; bacteriochlorophyllide d C-20 methyltransferase [EC:2.1.1.333]		0	0	0	0	0	0	0	0	0	0	0	0	0	0	0	0	0	0	0	0	0	0	0	0	0	0	0	0	0	0	0	0	0	0	0	0	0	0	0	0
K13603	bchV; 3-vinyl bacteriochlorophyllide hydratase [EC:4.2.1.169]		0	0	0	0	0	0	0	0	0	0	0	0	0	0	0	0	0	0	0	0	0	0	0	0	0	0	0	0	0	0	0	0	0	0	0	0	0	0	0	0
K11333	bchX; 3,8-divinyl chlorophyllide a/chlorophyllide a reductase subunit X [EC:1.3.7.14 1.3.7.15]	bchX	0	1	1	0	0	1	1	0	1	0	1	1	1	0	1	1	1	1	0	0	0	1	1	1	1	0	1	0	1	0	1	0	1	1	1	1	1	1	1	1
K11334	bchY; 3,8-divinyl chlorophyllide a/chlorophyllide a reductase subunit Y [EC:1.3.7.14 1.3.7.15]	bchY	0	1	1	0	0	0	1	0	1	0	1	1	1	0	1	1	1	1	0	0	0	1	1	1	1	0	1	1	1	0	1	0	1	1	1	1	1	1	1	1
K11335	bchZ; 3,8-divinyl chlorophyllide a/chlorophyllide a reductase subunit Z [EC:1.3.7.14 1.3.7.15]	bchZ	0	1	1	0	0	0	1	1	1	0	0	1	1	0	1	1	1	1	0	0	0	2	1	1	1	0	1	0	1	0	1	0	1	1	1	1	1	1	1	1
16S rRNA gene			2	2	2	2	0	0	0	0	1	0	0	1	1	1	1	1	3	1	0	1	0	1	1	4	1	0	1	1	0	1	0	1	1	1	1	1	1	1	1	1
